# Supplementary material for: Laboratory evaluation of the effects of sterilizing doses of γ-rays from Caesium-137 source on the daily flight activity and flight performance of Aedes albopictus males
Source: PLoS One. 2018 Aug 14;13(8):e0202236. doi: 10.1371/journal.pone.0202236 (PMC6091941; doi:10.1371/journal.pone.0202236)
Supplement: S1 Dataset — (XLSX) [file pone.0202236.s001.xlsx]

## Sheet: Feuil1
vidéo	Group	sucre	réplicas	day	Oclock	Timing	Hours	Nbflying	pflying	Speed	Distance
1	sterile	unfed	1	1	12	1_12	1	1	0.0463639	9.98094	0.166592
1	sterile	unfed	1	1	13	1_13	2	0	0	10.3002	0
1	sterile	unfed	1	1	14	1_14	3	1	0.0162274	10.1709	0.0594166
1	sterile	unfed	1	1	15	1_15	4	2	4.97253	10.9363	19.5772
1	sterile	unfed	1	1	16	1_16	5	15	7.20727	9.89562	25.6753
1	sterile	unfed	1	1	17	1_17	6	16	11.6837	9.99398	42.036
1	sterile	unfed	1	1	18	1_18	7	15	6.53267	9.84458	23.1521
1	sterile	unfed	1	1	19	1_19	8	2	0.16691	8.59152	0.516244
1	sterile	unfed	1	1	20	1_20	9	10	0.220229	8.3814	0.664496
1	sterile	unfed	1	1	21	1_21	10	1	0.173865	6.94044	0.434411
1	sterile	unfed	1	1	22	1_22	11	4	0.0927278	7.93871	0.26501
1	sterile	unfed	1	1	23	1_23	12	1	0.227183	8.08492	0.661233
1	sterile	unfed	1	2	0	2_0	13	3	0.70705	3.55102	0.903869
1	sterile	unfed	1	2	1	2_1	14	2	0.95046	4.0417	1.38293
1	sterile	unfed	1	2	2	2_2	15	8	2.07478	5.77351	4.31237
1	sterile	unfed	1	2	3	2_3	16	5	1.55087	4.42139	2.46853
1	sterile	unfed	1	2	4	2_4	17	2	2.65202	3.98437	3.80398
1	sterile	unfed	1	2	5	2_5	18	13	4.12407	8.90021	13.2138
1	sterile	unfed	1	2	6	2_6	19	20	92.1604	8.84863	480.976
1	sterile	unfed	1	2	7	2_7	20	11	16.6748	9.8708	59.2536
1	sterile	unfed	1	2	8	2_8	21	16	26.9467	10.3246	100.157
1	sterile	unfed	1	2	9	2_9	22	16	28.69	9.81553	101.379
1	sterile	unfed	1	2	10	2_10	23	6	17.9637	7.93788	51.3337
1	sterile	unfed	1	2	11	2_11	24	16	18.4273	na	0
2	sterile	unfed	2	1	12	1_12	1	19	4.30953	11.9671	18.5661
2	sterile	unfed	2	1	13	1_13	2	1	0.781232	10.9958	3.0925
2	sterile	unfed	2	1	14	1_14	3	2	0.985233	11.4019	4.04409
2	sterile	unfed	2	1	15	1_15	4	3	8.65382	10.9577	34.1373
2	sterile	unfed	2	1	16	1_16	5	15	13.2323	11.3818	54.2187
2	sterile	unfed	2	1	17	1_17	6	16	31.24	7.84584	88.2375
2	sterile	unfed	2	1	18	1_18	7	20	26.089	9.73436	411.902
2	sterile	unfed	2	1	19	1_19	8	0	0	8.55081	0
2	sterile	unfed	2	1	20	1_20	9	0	0	6.85496	0
2	sterile	unfed	2	1	21	1_21	10	1	0.201683	9.49329	0.689269
2	sterile	unfed	2	1	22	1_22	11	1	0.0208638	7.37878	0.0554217
2	sterile	unfed	2	1	23	1_23	12	2	0.206319	8.13738	0.604404
2	sterile	unfed	2	2	0	2_0	13	2	0.310638	na	0
2	sterile	unfed	2	2	1	2_1	14	4	0.725595	7.91182	2.06668
2	sterile	unfed	2	2	2	2_2	15	3	2.07015	na	0
2	sterile	unfed	2	2	3	2_3	16	1	0.210956	na	0
2	sterile	unfed	2	2	4	2_4	17	2	1.36774	8.58246	4.22587
2	sterile	unfed	2	2	5	2_5	18	2	3.87139	11.4392	15.9428
2	sterile	unfed	2	2	6	2_6	19	17	90.2431	8.76835	424.518
2	sterile	unfed	2	2	7	2_7	20	8	42.0521	10.4097	157.59
2	sterile	unfed	2	2	8	2_8	21	5	35.5101	12.9918	166.082
2	sterile	unfed	2	2	9	2_9	22	4	30.3823	4.05805	44.3854
2	sterile	unfed	2	2	10	2_10	23	4	15.2259	9.13029	50.0461
2	sterile	unfed	2	2	11	2_11	24	4	24.4129	6.6013	58.0165
3	sterile	fed	1	1	12	1_12	1	1	0.00463628	12.8661	0.0214744
3	sterile	fed	1	1	13	1_13	2	0	0	11.662	0
3	sterile	fed	1	1	14	1_14	3	1	0.0254996	12.3016	0.112927
3	sterile	fed	1	1	15	1_15	4	3	2.4155	13.0119	11.3149
3	sterile	fed	1	1	16	1_16	5	5	31.5893	11.9136	135.484
3	sterile	fed	1	1	17	1_17	6	5	14.1337	10.8592	55.253
3	sterile	fed	1	1	18	1_18	7	17	4.79392	9.79532	16.9049
3	sterile	fed	1	1	19	1_19	8	1	0.28745	6.68653	0.691934
3	sterile	fed	1	1	20	1_20	9	1	0.0927257	16.4303	0.548464
3	sterile	fed	1	1	21	1_21	10	1	0.00695443	15.9004	0.0398082
3	sterile	fed	1	1	22	1_22	11	1	0.183133	15.9514	1.05164
3	sterile	fed	1	1	23	1_23	12	1	0.301358	13.8891	1.50681
3	sterile	fed	1	2	0	2_0	13	1	0.326858	16.1378	1.89892
3	sterile	fed	1	2	1	2_1	14	1	0.19936	5.31722	0.381615
3	sterile	fed	1	2	2	2_2	15	1	0.129816	6.3571	0.297091
3	sterile	fed	1	2	3	2_3	16	1	0.00463628	8.9807	0.0149893
3	sterile	fed	1	2	4	2_4	17	1	0.0579535	4.59375	0.0958407
3	sterile	fed	1	2	5	2_5	18	1	0.0370903	6.07186	0.0810744
3	sterile	fed	1	2	6	2_6	19	20	79.452	11.5393	330.056
3	sterile	fed	1	2	7	2_7	20	13	3.96634	9.12083	13.0235
3	sterile	fed	1	2	8	2_8	21	5	11.5096	3.50001	14.5021
3	sterile	fed	1	2	9	2_9	22	3	10.7562	5.51472	21.3542
3	sterile	fed	1	2	10	2_10	23	6	15.5965	na	0
3	sterile	fed	1	2	11	2_11	24	4	4.59919	na	0
4	sterile	fed	2	1	12	1_12	1	20	0	12.4944	0
4	sterile	fed	2	1	13	1_13	2	8	10.4991	2.85264	10.7821
4	sterile	fed	2	1	14	1_14	3	2	1.22401	12.2759	5.40927
4	sterile	fed	2	1	15	1_15	4	2	0.683868	12.4327	3.06084
4	sterile	fed	2	1	16	1_16	5	3	13.8767	13.5115	67.4982
4	sterile	fed	2	1	17	1_17	6	10	3.31966	12.4255	14.8494
4	sterile	fed	2	1	18	1_18	7	20	21.2834	3.64771	27.9488
4	sterile	fed	2	1	19	1_19	8	0	0	7.07422	0
4	sterile	fed	2	1	20	1_20	9	1	0.0023182	na	0
4	sterile	fed	2	1	21	1_21	10	0	0	3.33887	0
4	sterile	fed	2	1	22	1_22	11	2	0.421912	na	0
4	sterile	fed	2	1	23	1_23	12	0	0	9.39552	0
4	sterile	fed	2	2	0	2_0	13	0	0	na	0
4	sterile	fed	2	2	1	2_1	14	0	0	3.02461	0
4	sterile	fed	2	2	2	2_2	15	1	0.0139092	na	0
4	sterile	fed	2	2	3	2_3	16	1	0.0185456	8.95899	0.0598138
4	sterile	fed	2	2	4	2_4	17	2	0.266592	14.0075	1.34435
4	sterile	fed	2	2	5	2_5	18	3	0.929596	7.48433	2.50467
4	sterile	fed	2	2	6	2_6	19	14	68.4865	12.9429	319.11
4	sterile	fed	2	2	7	2_7	20	2	3.47498	15.2806	19.1159
4	sterile	fed	2	2	8	2_8	21	5	32.0375	na	0
4	sterile	fed	2	2	9	2_9	22	2	4.25157	7.75238	11.8655
4	sterile	fed	2	2	10	2_10	23	3	8.74887	6.98129	21.9882
4	sterile	fed	2	2	11	2_11	24	1	0.301365	8.27299	0.89755
5	normal	unfed	1	1	12	1_12	1	6	0.111271	10.5661	0.423252
5	normal	unfed	1	1	13	1_13	2	2	0.120543	9.97745	0.432978
5	normal	unfed	1	1	14	1_14	3	19	0.229496	10.4526	0.863579
5	normal	unfed	1	1	15	1_15	4	1	0.271223	10.0376	0.980077
5	normal	unfed	1	1	16	1_16	5	2	3.23381	11.1012	12.9237
5	normal	unfed	1	1	17	1_17	6	7	3.56067	9.26238	11.8729
5	normal	unfed	1	1	18	1_18	7	18	6.59975	3.90169	9.27006
5	normal	unfed	1	1	19	1_19	8	2	0.282813	9.7631	0.994009
5	normal	unfed	1	1	20	1_20	9	1	1.45579	3.23782	1.6969
5	normal	unfed	1	1	21	1_21	10	2	4.29552	8.86809	13.7135
5	normal	unfed	1	1	22	1_22	11	8	3.39608	6.92501	8.46643
5	normal	unfed	1	1	23	1_23	12	2	2.696	7.70102	7.4743
5	normal	unfed	1	2	0	2_0	13	2	1.3932	10.2589	5.14536
5	normal	unfed	1	2	1	2_1	14	2	2.06546	11.8727	8.82818
5	normal	unfed	1	2	2	2_2	15	2	1.13125	11.6932	4.76205
5	normal	unfed	1	2	3	2_3	16	3	4.41374	16.707	26.5465
5	normal	unfed	1	2	4	2_4	17	3	5.38273	11.8052	22.8758
5	normal	unfed	1	2	5	2_5	18	2	3.43549	8.98925	11.1177
5	normal	unfed	1	2	6	2_6	19	19	29.5378	10.3426	109.979
5	normal	unfed	1	2	7	2_7	20	4	13.2482	12.0283	57.3669
5	normal	unfed	1	2	8	2_8	21	17	6.97297	7.00575	17.5863
5	normal	unfed	1	2	9	2_9	22	15	12.5087	4.49875	20.2584
5	normal	unfed	1	2	10	2_10	23	7	11.134	6.01177	24.0967
5	normal	unfed	1	2	11	2_11	24	6	5.64236	na	0
6	normal	unfed	2	1	12	1_12	1	13	0.797459	7.04791	2.02335
6	normal	unfed	2	1	13	1_13	2	2	0.80905	6.09574	1.77543
6	normal	unfed	2	1	14	1_14	3	3	4.3188	6.64382	10.3296
6	normal	unfed	2	1	15	1_15	4	6	12.2957	6.90237	30.553
6	normal	unfed	2	1	16	1_16	5	3	18.5827	7.24572	48.4721
6	normal	unfed	2	1	17	1_17	6	5	26.8818	5.59758	54.1703
6	normal	unfed	2	1	18	1_18	7	15	29.1536	5.72986	60.1366
6	normal	unfed	2	1	19	1_19	8	11	5.11626	6.00898	11.0677
6	normal	unfed	2	1	20	1_20	9	7	2.61724	6.34263	5.97607
6	normal	unfed	2	1	21	1_21	10	6	1.89397	6.26885	4.27428
6	normal	unfed	2	1	22	1_22	11	4	1.88469	6.08333	4.12747
6	normal	unfed	2	1	23	1_23	12	10	4.84271	5.71518	9.96371
6	normal	unfed	2	2	0	2_0	13	6	7.54341	5.83852	15.8553
6	normal	unfed	2	2	1	2_1	14	5	5.26926	6.39051	12.1224
6	normal	unfed	2	2	2	2_2	15	10	8.83001	6.67843	21.2294
6	normal	unfed	2	2	3	2_3	16	9	6.5999	6.78474	16.1203
6	normal	unfed	2	2	4	2_4	17	4	3.95484	7.3283	10.4336
6	normal	unfed	2	2	5	2_5	18	4	14.5559	6.97652	36.5579
6	normal	unfed	2	2	6	2_6	19	15	70.5751	7.42713	188.701
6	normal	unfed	2	2	7	2_7	20	4	15.8031	7.4773	42.5394
6	normal	unfed	2	2	8	2_8	21	3	17.3563	7.21698	45.0937
6	normal	unfed	2	2	9	2_9	22	3	13.0468	7.57241	35.5665
6	normal	unfed	2	2	10	2_10	23	3	7.52486	5.84749	15.8406
6	normal	unfed	2	2	11	2_11	24	3	6.97777	na	0
7	normal	fed	1	1	12	1_12	1	1	0.0046365	11.2295	0.0187435
7	normal	fed	1	1	13	1_13	2	0	0	na	0
7	normal	fed	1	1	14	1_14	3	0	0	11.7948	0
7	normal	fed	1	1	15	1_15	4	1	0.310645	4.92277	0.550525
7	normal	fed	1	1	16	1_16	5	2	0.795159	11.1326	3.18679
7	normal	fed	1	1	17	1_17	6	1	0.194733	10.4119	0.729912
7	normal	fed	1	1	18	1_18	7	19	6.63715	5.62306	13.4356
7	normal	fed	1	1	19	1_19	8	1	0.046365	2.8474	0.0475271
7	normal	fed	1	1	20	1_20	9	0	0	3.13063	0
7	normal	fed	1	1	21	1_21	10	10	0.0950482	5.67243	0.194095
7	normal	fed	1	1	22	1_22	11	10	0.0533197	6.60517	0.126787
7	normal	fed	1	1	23	1_23	12	1	0.0417285	4.09942	0.0615826
7	normal	fed	1	2	0	2_0	13	1	0.336146	9.72538	1.17689
7	normal	fed	1	2	1	2_1	14	0	0	2.71437	0
7	normal	fed	1	2	2	2_2	15	0	0	na	0
7	normal	fed	1	2	3	2_3	16	1	0.027819	3.16189	0.0316658
7	normal	fed	1	2	4	2_4	17	1	0.0301372	8.62327	0.0935573
7	normal	fed	1	2	5	2_5	18	7	0.178505	6.26492	0.402595
7	normal	fed	1	2	6	2_6	19	12	36.0882	11.0486	143.54
7	normal	fed	1	2	7	2_7	20	1	0.403375	11.7602	1.70776
7	normal	fed	1	2	8	2_8	21	1	0.194733	8.40607	0.589298
7	normal	fed	1	2	9	2_9	22	3	8.00491	3.16092	9.10903
7	normal	fed	1	2	10	2_10	23	2	1.38631	na	0
7	normal	fed	1	2	11	2_11	24	4	5.60553	4.14111	8.35671
8	normal	fed	2	1	12	1_12	1	1	0.00231992	9.21919	0.00769959
8	normal	fed	2	1	13	1_13	2	0	0	3.15568	0
8	normal	fed	2	1	14	1_14	3	2	0.28071	16.3281	1.65005
8	normal	fed	2	1	15	1_15	4	3	8.3517	15.0417	45.2247
8	normal	fed	2	1	16	1_16	5	6	10.377	14.2039	53.0617
8	normal	fed	2	1	17	1_17	6	14	28.4955	12.0627	123.744
8	normal	fed	2	1	18	1_18	7	14	12.328	8.35865	37.0965
8	normal	fed	2	1	19	1_19	8	1	0.00927967	10.1726	0.0339832
8	normal	fed	2	1	20	1_20	9	0	0	2.69866	0
8	normal	fed	2	1	21	1_21	10	1	0.0626377	6.69933	0.151067
8	normal	fed	2	1	22	1_22	11	1	0.0185593	na	0
8	normal	fed	2	1	23	1_23	12	1	0.0347987	8.1091	0.101587
8	normal	fed	2	2	0	2_0	13	2	0.0324788	na	0
8	normal	fed	2	2	1	2_1	14	1	0.00927967	6.50616	0.021735
8	normal	fed	2	2	2	2_2	15	1	0.00927967	na	0
8	normal	fed	2	2	3	2_3	16	0	0	na	0
8	normal	fed	2	2	4	2_4	17	1	0.113676	8.45676	0.346079
8	normal	fed	2	2	5	2_5	18	13	1.36875	11.8184	5.8235
8	normal	fed	2	2	6	2_6	19	11	55.0632	8.52053	168.9
8	normal	fed	2	2	7	2_7	20	5	32.9127	14.2754	169.143
8	normal	fed	2	2	8	2_8	21	4	34.1376	14.684	180.46
8	normal	fed	2	2	9	2_9	22	2	1.06252	na	0
8	normal	fed	2	2	10	2_10	23	2	0.0649577	na	0
8	normal	fed	2	2	11	2_11	24	2	0.115996	2.74699	0.11471
